# Supplementary material for: Intracellular IL-24 ameliorates lipid metabolic disorders in metabolic dysfunction-associated steatohepatitis by restoring the autophagy-lysosome pathway
Source: Cell Mol Life Sci. 2025 Nov 25;82(1):417. doi: 10.1007/s00018-025-05940-1 (PMC12647488; doi:10.1007/s00018-025-05940-1)
Supplement: Supplementary file 3 — Autophagy-related differential metabolites (XLSX 18.7 KB) [file 18_2025_5940_MOESM3_ESM.xlsx]

## Sheet: Sheet3
Index	Compounds	Class I	Class II	Formula	CAS	VIP	P-value	FDR	Fold_Change	Log2FC	Type
MEDN1544	Guanosine-5'-diphosphate	Nucleotide and Its metabolites	Nucleotide and Its metabolites	C10H15N5O11P2	146-91-8	1.52816	0.000753557	0.0148653	0.191369	-2.38557	down
LIPID-N-1405	PI(15:0_18:2)	GP	PI	C42H77O13P	-	1.07496	0.0298492	0.0784706	1.41163	0.497361	up
LIPID-N-1095	PE(20:1_20:5)	GP	PE	C45H78NO8P	-	1.11683	0.0468129	0.104625	0.507311	-0.979057	down
LIPID-N-0413	PE(22:6_16:0)	GP	PE	C43H74NO8P	-	1.41321	0.000368404	0.0111137	1.71564	0.778746	up
LIPID-N-1404	PI(14:1_18:1)	GP	PI	C41H75O13P	-	1.14971	0.017656	0.0597065	1.41493	0.500728	up
LIPID-N-0411	PE(15:0_22:6)	GP	PE	C42H72NO8P	-	1.37407	0.00129499	0.0175503	3.6568	1.87058	up
LIPID-N-0544	PI(18:0_22:5)	GP	PI	C49H85O13P	-	1.29122	0.0212123	0.0644604	0.448336	-1.15735	down
LIPID-N-1073	PE(13:0_20:4)	GP	PE	C38H68NO8P	-	1.07541	0.0220053	0.0657388	0.868806	-0.202894	down
LIPID-N-0346	PE(18:2_14:0)	GP	PE	C37H70NO8P	-	1.24476	0.0129068	0.0509323	3.44511	1.78455	up
LIPID-N-0415	PE(22:6_18:0)	GP	PE	C45H78NO8P	-	1.53126	1.66716e-05	0.00277718	1.94919	0.962877	up
LIPID-N-1050	PE(13:0_15:0)	GP	PE	C33H66NO8P	-	1.23366	0.0192481	0.0621208	0.789409	-0.341155	down
LIPID-N-1403	PI(15:1_16:1)	GP	PI	C40H73O13P	-	1.35287	0.0086077	0.0422865	0.319298	-1.64703	down
LIPID-N-1107	PE(20:4_22:6)	GP	PE	C47H74NO8P	-	1.29664	0.0028956	0.0259075	2.05461	1.03887	up
LIPID-N-0350	PE(18:2_16:0)	GP	PE	C39H74NO8P	-	1.43246	0.00189446	0.021489	3.46382	1.79236	up
LIPID-N-0475	PI(16:0_16:1)	GP	PI	C41H77O13P	-	1.31188	0.00640697	0.0364136	1.94352	0.958669	up
LIPID-N-0422	PE(16:1_22:6)	GP	PE	C43H72NO8P	-	1.03782	0.0406041	0.0945684	1.56615	0.647224	up
LIPID-N-1085	PE(18:2_18:3)	GP	PE	C41H72NO8P	-	1.16124	0.0200331	0.0625687	4.20923	2.07355	up
LIPID-N-1100	PE(20:3_20:4)	GP	PE	C45H76NO8P	-	1.35793	0.0072079	0.0387711	0.332678	-1.5878	down
LIPID-N-1407	PI(15:0_19:2)	GP	PI	C43H79O13P	-	1.17534	0.00861016	0.0422865	1.43413	0.52018	up
LIPID-N-0509	PI(16:0_20:3)	GP	PI	C45H81O13P	-	1.49841	0.00152298	0.018853	0.137398	-2.86357	down
LIPID-N-0384	PE(18:3_18:1)	GP	PE	C41H74NO8P	-	1.24209	0.00981748	0.0444391	2.16974	1.11752	up
LIPID-N-1089	PE(18:2_20:3)	GP	PE	C43H76NO8P	-	1.16479	0.0143804	0.0539215	2.66646	1.41493	up
LIPID-N-1406	PI(15:1_18:1)	GP	PI	C42H77O13P	-	1.05935	0.032526	0.0830047	0.53463	-0.903387	down
LIPID-N-1053	PE(12:0_17:1)	GP	PE	C34H66NO8P	-	1.04374	0.0400031	0.0935707	0.862456	-0.213477	down
LIPID-N-1078	PE(18:1_18:3)	GP	PE	C41H74NO8P	-	1.25978	0.00176209	0.0205906	2.40485	1.26595	up
LIPID-N-0335	PE(16:1_18:0)	GP	PE	C39H76NO8P	-	1.27978	0.00426556	0.0300362	0.594146	-0.751111	down
LIPID-N-0352	PE(18:1_18:1)	GP	PE	C41H78NO8P	-	1.20948	0.0187256	0.0613778	0.658183	-0.60344	down
LIPID-N-1096	PE(20:2_20:4)	GP	PE	C45H78NO8P	-	1.11549	0.037044	0.0892097	0.587261	-0.767927	down
LIPID-N-1401	PI(13:0_18:2)	GP	PI	C40H73O13P	-	1.11253	0.0474862	0.105521	0.594939	-0.749186	down
LIPID-N-1433	PI(16:0_22:4)	GP	PI	C47H83O13P	-	1.25587	0.0169574	0.0586501	0.369677	-1.43566	down
LIPID-N-0430	PE(22:6_18:2)	GP	PE	C45H74NO8P	-	1.22583	0.00516667	0.0324722	1.79755	0.846028	up
LIPID-N-0382	PE(18:2_18:2)	GP	PE	C41H74NO8P	20707-71-5	1.11928	0.0197757	0.062267	2.60211	1.37968	up
LIPID-N-0414	PE(17:0_22:6)	GP	PE	C44H76NO8P	-	1.41012	0.00018723	0.00818679	2.40819	1.26795	up
LIPID-N-0369	PE(16:0_20:3)	GP	PE	C41H76NO8P	-	1.36624	0.00101922	0.0163498	0.449951	-1.15216	down
LIPID-N-0365	PE(18:3_16:0)	GP	PE	C39H72NO8P	-	1.44942	0.00148349	0.0187058	4.89323	2.29079	up
LIPID-N-0512	PI(18:1_19:2)	GP	PI	C46H83O13P	-	1.25543	0.0100033	0.0448249	0.599499	-0.738171	down
LIPID-N-0355	PE(19:0_18:2)	GP	PE	C42H80NO8P	-	1.19092	0.0195999	0.0622332	2.35189	1.23382	up
LIPID-N-1432	PI(15:0_22:4)	GP	PI	C46H81O13P	-	1.14302	0.0103334	0.0454325	1.62889	0.703892	up
LIPID-N-1084	PE(13:0_20:5)	GP	PE	C38H66NO8P	-	1.34516	0.00150892	0.018853	0.82489	-0.277726	down
LIPID-N-1098	PE(18:2_22:5)	GP	PE	C45H76NO8P	-	1.28413	0.0033119	0.0273419	1.88691	0.916024	up
LIPID-N-0372	PE(20:3_18:0)	GP	PE	C43H80NO8P	-	1.42826	0.000605209	0.0129831	0.367886	-1.44267	down
LIPID-N-1402	PI(13:1_18:1)	GP	PI	C40H73O13P	-	1.24496	0.0151429	0.0550966	1.73942	0.798608	up
LIPID-N-0387	PE(20:4_18:0)	GP	PE	C43H78NO8P	-	1.28497	0.00821369	0.041389	1.12678	0.172207	up
LIPID-N-1063	PE(17:0_18:2)	GP	PE	C40H76NO8P	-	1.31632	0.0108544	0.0458352	2.92827	1.55005	up
LIPID-N-1070	PE(18:0_18:3)	GP	PE	C41H76NO8P	-	1.1796	0.040164	0.0938661	2.36525	1.24199	up
LIPID-N-0523	PI(17:0_20.4)	GP	PI	C46H81O13P	-	1.40053	0.00341367	0.027543	1.60135	0.679291	up
LIPID-N-1092	PE(20:1_20:4)	GP	PE	C45H80NO8P	-	1.21039	0.0087687	0.0424202	0.521778	-0.938491	down
LIPID-N-0499	PI(18:0_19:2)	GP	PI	C46H85O13P	-	1.41677	0.00109547	0.0167252	1.54961	0.631904	up
LIPID-N-0529	PI(18:0_22:4)	GP	PI	C49H87O13P	-	1.37394	0.00422677	0.0299968	0.27641	-1.85512	down
LIPID-N-0403	PE(18:0_22:5)	GP	PE	C45H80NO8P	-	1.31046	0.00264986	0.0252062	1.44536	0.531429	up
LIPID-N-0418	PE(19:0_22:6)	GP	PE	C46H80NO8P	-	1.4683	1.29726e-05	0.00277718	2.63106	1.39565	up
LIPID-N-1066	PE(16:0_18:3)	GP	PE	C39H72NO8P	-	1.41764	0.00930703	0.0432785	4.29063	2.10119	up
LIPID-N-0490	PI(18:2_16:0)	GP	PI	C43H79O13P	-	1.31893	0.00160148	0.0190421	1.57816	0.658244	up
LIPID-N-0388	PE(18:1_20:3)	GP	PE	C43H78NO8P	-	1.44368	0.00121389	0.0173829	0.206034	-2.27905	down
LIPID-N-1409	PI(18:0_17:2)	GP	PI	C44H81O13P	-	1.4966	8.96838e-06	0.00277718	0.57385	-0.801254	down
LIPID-N-0371	PE(17:0_20:3)	GP	PE	C42H78NO8P	-	1.3875	0.00375522	0.0281227	0.456011	-1.13286	down
LIPID-N-0514	PI(20:3_18:0)	GP	PI	C47H85O13P	-	1.49953	0.00124692	0.0174439	0.170348	-2.55344	down
LIPID-N-0525	PI(20:3_18:1)	GP	PI	C47H83O13P	-	1.51609	0.000156712	0.00758656	0.245828	-2.02428	down
LIPID-N-0407	PE(14:0_22:6)	GP	PE	C41H70NO8P	-	1.20039	0.00425922	0.0300362	2.34918	1.23216	up
LIPID-N-0491	PI(16:1_18:1)	GP	PI	C43H79O13P	-	1.34557	0.0140827	0.0538376	0.603036	-0.729685	down
LIPID-N-0381	PE(18:3_16:1)	GP	PE	C39H70NO8P	-	1.2823	0.00554524	0.0332592	3.11655	1.63995	up
LIPID-N-0502	PI(18:0_20:2)	GP	PI	C47H87O13P	-	1.10889	0.00688556	0.0376848	0.208576	-2.26135	down
LIPID-N-1061	PE(18:0_16:2)	GP	PE	C39H74NO8P	-	1.0585	0.020282	0.0629097	2.00654	1.00471	up
LIPID-N-0511	PI(17:0_20:3)	GP	PI	C46H83O13P	-	1.28311	0.00357797	0.0276301	0.494194	-1.01685	down
LIPID-N-0480	PI(17:0_18:1)	GP	PI	C44H83O13P	-	1.31702	0.00204606	0.0222766	0.561821	-0.831817	down
LIPID-N-1426	PI(13:0_20:4)	GP	PI	C42H73O13P	-	1.10201	0.0120245	0.0490203	0.514845	-0.957791	down
LIPID-N-1413	PI(19:0_19:2)	GP	PI	C47H87O13P	-	1.30396	0.00774577	0.0402276	1.45223	0.538268	up
LIPID-N-1102	PE(22:3_20:4)	GP	PE	C47H80NO8P	-	1.51184	0.00645755	0.0365634	8.16285	3.02907	up
LIPID-N-0401	PE(16:0_22:5)	GP	PE	C43H76NO8P	-	1.37319	0.000342992	0.0111137	1.8498	0.887368	up
LIPID-N-1417	PI(15:0_20:3)	GP	PI	C44H79O13P	-	1.41059	0.000223879	0.0090158	0.187537	-2.41476	down
LIPID-N-0398	PE(17:0_20:5)	GP	PE	C42H74NO8P	-	1.14914	0.0480642	0.106369	3.26364	1.70648	up
LIPID-N-1410	PI(10:0_26:2)	GP	PI	C45H83O13P	-	1.54453	0.000421768	0.011456	12.0056	3.58564	up
LIPID-N-0515	PI(18:1_20:2)	GP	PI	C47H85O13P	-	1.21799	0.0494899	0.108374	0.255055	-1.97112	down
LIPID-N-1436	PI(18:1_20:3)	GP	PI	C47H83O13P	-	1.28598	0.000446158	0.011456	0.166002	-2.59072	down
